# Supplementary material for: The Hippo pathway integrates PI3K–Akt signals with mechanical and polarity cues to control tissue growth
Source: PLoS Biol. 2019 Oct 15;17(10):e3000509. doi: 10.1371/journal.pbio.3000509 (PMC6814241; doi:10.1371/journal.pbio.3000509)
Supplement: S1 Data — (XLSX) [file pbio.3000509.s014.xlsx]

## Sheet: Fig1B
	Control					OvoD
	series 004					series 010
	Nuclear fluor	Cyto fluor	N/C			Nuclear fluor	Cyto fluor	N/C
	114.06	168.257	0.677892			94.286	195.674	0.481852
	132.521	169.265	0.78292			66.507	164.175	0.405098
	146.508	141.818	1.03307			89.586	191.463	0.467902
	124.782	137.652	0.906503			63.407	179.873	0.35251
	127.514	128	0.996203			82.945	177.171	0.468164
	127.182	135.135	0.941148			60.93	139.969	0.435311
	124.118	145.769	0.85147			62.188	156.024	0.39858
	140.354	152.094	0.922811			106.5	184.885	0.576034
	119.956	140.708	0.852517			75.38	164.683	0.457728
	138.469	158.667	0.872702			61.408	157.848	0.389032
	series 026					series 012
	Nuclear fluor	Cyto fluor	N/C			Nuclear fluor	Cyto fluor	N/C
	102.089	129.379	0.789069			62.627	128.833	0.48611
	98.984	108.76	0.910114			48.91	138.719	0.352583
	106.274	149.707	0.70988			52.208	160.056	0.326186
	79.385	125.102	0.634562			52.783	120.609	0.437637
	92	140	0.657143			49.176	173.784	0.282972
	107.509	133.902	0.802893			47.881	153.929	0.311059
	107.051	167.72	0.638272			64.92	181.476	0.357733
	80.214	136.9	0.585931			61.136	166.327	0.367565
	103.612	146.739	0.706097			52.065	128.644	0.404722
	81.27	153.243	0.530334			54.476	181.889	0.299501
	series 032					series 028
	Nuclear fluor	Cyto fluor	N/C			Nuclear fluor	Cyto fluor	N/C
	71.113	149.545	0.475529			61.718	181.815	0.339455
	99.787	153.8	0.64881			53.355	161.071	0.331251
	95.059	127.154	0.74759			56.019	137.61	0.407085
	89.821	135.944	0.660721			45.833	155.889	0.29401
	55.224	122.333	0.451424			48.505	147.238	0.329433
	78.075	140.571	0.555413			59.184	149.485	0.395919
	73.188	118.3	0.618664			52.926	140.949	0.375498
	99.38	124.583	0.797701			45.393	144.963	0.313135
	96.026	144.609	0.664039			60.693	157.216	0.386048
	83.145	129.5	0.642046			73.671	159.842	0.460899
	series 017					series 026
	Nuclear fluor	Cyto fluor	N/C			Nuclear fluor	Cyto fluor	N/C
	59.856	130.304	0.459357			62.283	159.151	0.391345
	64.128	107.842	0.594648			97.173	183.396	0.529853
	81.05	133.161	0.608662			75.241	180	0.418006
	71.8	115.621	0.620994			62.586	185.385	0.3376
	60.523	110.649	0.546982			61.925	178.667	0.346595
	75.187	98.789	0.761087			56.234	166.558	0.337624
	97.15	113.635	0.85493			67.139	194.514	0.345163
	68.695	110.196	0.623389			45.955	158.66	0.289645
	75.475	97.712	0.772423			91.772	182.703	0.502302
	77	114.776	0.670872			91.642	179.865	0.509504
	series 010					series 007
	Nuclear fluor	Cyto fluor	N/C			Nuclear fluor	Cyto fluor	N/C
	109.309	138.135	0.79132			49.289	143.615	0.343202
	96.714	118.733	0.81455			47.928	153	0.313255
	76.698	124.667	0.615223			48.736	175.978	0.276944
	93.204	123.143	0.756876			48.882	165.133	0.296016
	100.982	131	0.770855			53.651	141.103	0.380226
	67.868	123.675	0.548761			52.232	128.786	0.405572
	78.479	127.13	0.617313			62.319	140.576	0.443312
	98.455	117.419	0.838493			52.443	106.857	0.490777
	69.587	138.316	0.503102			51.189	185.882	0.275384
	110.532	127.75	0.865221			67.768	175.333	0.38651

## Sheet: Fig1C
	WT	Yki-IR	Sd-IR
	4	0	3
	6	0	3
	7	0	1
	7	0	4
	7	1	1
	5	1	2
	8	1	3
	7	0	1
		0	3
		2	2
		0	5
		0	1
		0	3
		2	4
		4	0
		0
		0
		0
Average	6.375	0.611111	2.4
Sd.Dev	1.30247	1.09216	1.40408

## Sheet: Fig2A
	Fed				Starved
	Fed series 018				Starved series 009
	Nuclear fluor	Cyto fluor	N/C		Nuclear fluor	Cyto fluor	N/C
	94.155	162.092	0.580874		94.79	160.621	0.590147
	84.217	151.048	0.557551		144.105	197.182	0.730822
	85.667	150.209	0.570319		106.761	135.895	0.785614
	83.633	164.589	0.508132		120.119	155.627	0.771839
	123.623	152.473	0.810786		111.787	195	0.573267
	95.575	156.432	0.610968		113.597	185.754	0.611545
	90.018	167.051	0.538865		123.463	160.26	0.770392
	82.477	126.763	0.650639		111.575	159.596	0.699109
	88.376	165.375	0.534398		108.427	176.452	0.614484
	85.099	157.493	0.540335		104.517	152.712	0.684406
	Fed series 005				Starved series 044
	Nuclear fluor	Cyto fluor	N/C		Nuclear fluor	Cyto fluor	N/C
	56.723	101.378	0.55952		80.38	135.056	0.595161
	71.337	107.138	0.665842		74.071	100.536	0.736761
	75.597	135.319	0.558658		69.962	121.179	0.577344
	78.103	112.512	0.694175		83.443	100.946	0.82661
	69.366	125.463	0.55288		89.426	116.789	0.765706
	70.712	140.283	0.504067		78.445	120.927	0.648697
	81.464	154.258	0.528102		101.906	128.942	0.790324
	63.956	126.25	0.506582		89.219	131.897	0.676429
	74.851	136.622	0.547869		83.118	146.109	0.568877
	66.609	105.492	0.631413		79.821	124.885	0.639156
	Fed series 045				Starved series 058
	Nuclear fluor	Cyto fluor	N/C		Nuclear fluor	Cyto fluor	N/C
	142.51	97.478	1.46197		88.725	130.495	0.679911
	134.94	119.738	1.12696		99.59	156.237	0.637429
	146.776	126.095	1.16401		108.152	170.939	0.632694
	146.476	111.717	1.31113		136.084	149.841	0.908189
	186.807	101.78	1.8354		88.992	160.818	0.553371
	140.104	105.378	1.32954		111.475	176.8	0.630515
	132.802	109.489	1.21293		102.754	130.045	0.790142
	136.656	125.378	1.08995		107.728	172.183	0.62566
	136.25	117.68	1.1578		93.81	144.914	0.647349
	122.809	97.995	1.25322		98.835	170.05	0.581211
	Fed series 025				Starved series 016
	Nuclear fluor	Cyto fluor	N/C		Nuclear fluor	Cyto fluor	N/C
	134.038	94.805	1.41383		75.88	145.293	0.522255
	141.257	140.011	1.0089		89.84	154.333	0.582118
	133.456	105.477	1.26526		100.026	162	0.617444
	132.019	95.524	1.38205		96.952	168.362	0.575854
	132.65	126.469	1.04887		94.992	142.443	0.666877
	140.223	108.493	1.29246		83.512	134.627	0.620321
	142.49	101.208	1.40789		81.057	117.56	0.689495
	145.479	109.994	1.32261		78.787	125.038	0.630104
	137.719	127.758	1.07797		93.891	123.539	0.760011
	100.076	109.821	0.911265		95.118	152.283	0.624613
	Fed series 034				Starved series 021
	Nuclear fluor	Cyto fluor	N/C		Nuclear fluor	Cyto fluor	N/C
	134.546	133.711	1.00624		68.606	127.651	0.53745
	106.403	102.419	1.0389		74.071	166.481	0.444922
	123.008	112.01	1.09819		66.558	127.634	0.521475
	131.09	131.289	0.998484		68.872	159.994	0.430466
	148.446	127.577	1.16358		91.079	143.624	0.634149
	158.809	123.623	1.28462		83.266	129.641	0.642281
	158.79	110.342	1.43907		73.265	174.37	0.42017
	146.374	129.017	1.13453		69.942	151.673	0.461137
	132.876	173.96	0.763831		77.262	98.25	0.786382
	163.771	144.278	1.13511		50.671	123.818	0.409238
	Fed series 013				Starved series 019
	Nuclear fluor	Cyto fluor	N/C		Nuclear fluor	Cyto fluor	N/C
	119.433	143.947	0.829701		92.236	137.732	0.669677
	113.385	152.833	0.741888		120.221	186.761	0.643716
	110.404	172.667	0.639404		84.593	111.91	0.755902
	141.69	149	0.95094		98.445	189.428	0.519696
	115.109	126.444	0.910356		112.676	161.386	0.698177
	94.951	109.846	0.864401		76.237	159.792	0.477101
	107.852	165.826	0.650393		88.902	181.928	0.488666
	101.69	124.318	0.817983		96.966	163.499	0.593068
	109.636	136.467	0.803388		110.861	149.237	0.742852
	126.242	123.396	1.02306		86.392	173.285	0.498554
	Fed series 007				Starved series 005
	Nuclear fluor	Cyto fluor	N/C		Nuclear fluor	Cyto fluor	N/C
	103.786	80.714	1.28585		93.385	148.945	0.626976
	98.071	115.862	0.846447		106.063	153.444	0.691216
	100.569	85.101	1.18176		91.571	156.279	0.585946
	100.965	89.816	1.12413		111.469	208.482	0.53467
	166.016	133.811	1.24068		97.557	192.752	0.506127
	125.77	90.354	1.39197		86.216	155.071	0.555978
	145.082	126.449	1.14736		68.074	146.168	0.465724
	125.748	99.612	1.26238		78.823	118.768	0.663672
	107.061	85.991	1.24503		89.382	132.265	0.67578
	115.119	100.379	1.14684		85.454	163.797	0.521707
	Fed series 010
	Nuclear fluor	Cyto fluor	N/C
	116.908	117.341	0.99631
	103.422	97.782	1.05768
	114.217	128.754	0.887095
	100.195	125.565	0.797953
	111.194	86.365	1.28749
	119.288	110.057	1.08387
	141.496	119.735	1.18174
	98.712	117.063	0.843238
	119.936	121.943	0.983541
	103.754	96.884	1.07091

## Sheet: Fig2C
Control series 004						Akt3 GL series 015
	Nuclear fluor	Cyto fluor	N/C				Nuclear fluor	Cyto fluor	N/C
	157.338	166.513	0.944899				142.657	200.062	0.713064
	156.031	143.294	1.08889				149.446	194.574	0.768068
	135.396	138.049	0.980782				129.134	192.432	0.671063
	153.885	141.721	1.08583				97.495	223.566	0.43609
	137.456	166.391	0.826102				110.939	186.397	0.595176
	167.775	137.143	1.22336				121.734	210.955	0.577061
	142.962	152.152	0.9396				139.576	212.75	0.656056
	119.542	156.793	0.762419				102.908	204.725	0.502665
	130.965	140.286	0.933557				92.298	216.41	0.426496
	148.5	157.529	0.942684				97.098	213.922	0.453894
	153.078	140.327	1.09087				143.137	242.364	0.590587
	125.662	176.095	0.713603				115.93	225.736	0.513565
	89.664	185.359	0.483732				135.531	221.653	0.611456
	122.276	164.043	0.74539				172.391	207.041	0.832642
	146.765	173.82	0.84435				110	168.847	0.651477
	99.626	157.673	0.631852				133.632	173.969	0.768137
	128.667	146.873	0.876043				106.171	172.519	0.615416
	86.25	132.29	0.651977				126.289	174.963	0.721804
	124.28	154.605	0.803855				87.533	202.83	0.431558
	102	155.526	0.655839				107.584	174.6	0.616174
	109.538	158.921	0.689261				132.481	190.779	0.694421
	114.875	158.609	0.724265				130.71	188.182	0.694594
	137.717	156.828	0.87814				119.424	192.068	0.62178
	126.102	142.24	0.886544				129.524	216.669	0.597797
	119.743	145.483	0.823072
	95.892	147.874	0.648471
	125.393	127.133	0.986314
	117.009	151.571	0.771975
	96.781	189.762	0.510013
	152.482	146.26	1.04254
	119.479	177.768	0.672106
	120.857	169.825	0.711656
	133.397	151.122	0.882711
	122.789	119.133	1.03069
	159.588	158.02	1.00992
	105.037	154.118	0.681536
	111.273	144.393	0.770626

## Sheet: Fig5AB
L2	E-L3	L-L3
2	0.9	0.7
1.9	1.3	0.65
1.7	1.4	0.7
1.5	1.2	0.6
1.4	1.1	0.5
1	1	0.45
0.9	0.8	0.4
0.8	0.7	0.47
0.75	0.6	0.5
L2 (akt-IR)	E-L3 (NR)	L-L3 (NR)
0.61	0.65	0.58
0.6	0.6	0.55
0.55	0.58	0.5
0.5	0.55	0.53
0.47	0.5	0.47
0.42	0.48	0.42
0.4	0.43	0.39
0.36	0.4	0.36
0.3	0.37	0.31
0.26	0.23	0.3

## Sheet: FigS9G
	nubG4	nubG4>HpoWT	nubG4>HpoTA
1	1.77887	0.868888	0.0590681
2	1.74425	0.783701	0.0521189
3	1.63258	0.621713	0.0386998

## Sheet: FigS10B
		nub.G4		nub.G4, UAS.myr.akt		nub.G4, UAS.hpoT132A		nub.G4, UAS.hpoT132A, UAS.myr.akt
1		2.163		2.652		0.047		0.043
2		2.183		2.818		0.038		0.049
3		2.107		3.152		0.114		0.05
4		2.234		2.882		0.069		0.047
5		2.229		2.81		0.076		0.046
6		2.193		2.91		0.062		0.042
7		2.22		2.878		0.104		0.045
8		2.161		2.931		0.117		0.047
9		2.229		2.66		0.055		0.039
10		2.253		2.886		0.072		0.05
11		2.268		2.76		0.073		0.044
12		2.193		2.986		0.055		0.059
13		2.207		2.927		0.052		0.055
14		2.197		2.91		0.057		0.054
15		2.186		3.245		0.074		0.046
16		2.241		2.875		0.074		0.042
17		2.188		2.605		0.082		0.039
